# Supplementary material for: The Influence of Adipocyte Secretome on Selected Metabolic Fingerprints of Breast Cancer Cell Lines Representing the Four Major Breast Cancer Subtypes
Source: Cells. 2023 Aug 22;12(17):2123. doi: 10.3390/cells12172123 (PMC10486438; doi:10.3390/cells12172123)
Supplement: Supplementary file 1 [file cells-12-02123-s001.zip]

Archive with 1 entries (1 files):
- cells-2505876-supplementary.pdf
